# Supplementary material for: Opioid System Antagonism Alters Vascular Proteome and Collagen Deposition in ApoE−/− Mice
Source: Cells. 2025 Oct 8;14(19):1559. doi: 10.3390/cells14191559 (PMC12523689; doi:10.3390/cells14191559)
Supplement: Supplementary file 1 [file cells-14-01559-s001.zip]

Archive with 1 entries (1 files):
- cells-3764869-supplementary.pdf
